# Supplementary material for: Vision and Visual History in Elite/Near-Elite-Level Cricketers and Rugby-League Players
Source: Sports Med Open. 2017 Nov 10;3:39. doi: 10.1186/s40798-017-0106-z (PMC5681452; doi:10.1186/s40798-017-0106-z)
Supplement: Additional file 1: — Raw Data for Uploading to Sports Med Open Sept 2017 (XLSX 64 kb) [file 40798_2017_106_MOESM1_ESM.xlsx]

## Sheet: Giants
Participant ID								DateofBirth	Date of Testing	Last Eye Exam?	OcHx of note?		Symptoms now?	Diagnosis based on this testing…	Tropia on CoverTest				Thorington (in prism dioptres)			Thorington (in prism dioptres)			Habitual DistVA (with Rx if worn, unaided if not)							PinholeVA if habitual reduced				Specs worn Y/N?		C/Ls worn Y/N?		Habitual NearVA (with Rx if worn, unaided if not)								Subjective Refraction
										('never' if no previous exam)	Detail in column		Y/N?	Enter N if nothing of concern	Aided/unaided?	D (Y/N ?)	Near (Y/N ?)		2m-Horiz	2m-Vertical		40cm-Horiz	40cm-Vertical		Aided/unaided?	R	L	BE				Pinhole used (Y/N?)								Aided/unaided?	R	L	BE					conducted (Y/N ?)
											on R if Y																						R	L														If Y, detail in
														& means potentially treatable																																Abs difference		column on far R
								(removed)						** means expect playing performance could be affected																AbsRvL VADifference
G01									2014-10-28		Nil		"recently notices DVblur after reading"	&Convergence Insufficiency [large NPC, large near XOP], VA in both eyes down slightly, has symptoms after reading but stereo goog	Unaided	N	N		1 XOP	0		8.5 XOP	0		Unaided	+0.04	+0.08	+0.08	0.08	0.04	0	Y	+0.04	+0.08		N		N		Unaided	+0.10	+0.08	0.00	0		0.02		N
G02									2014-10-28		Nil		N	Nil	Unaided	N	N		0.5 XOP	0		5 XOP	0		Unaided	-0.16	-0.14	-0.18	-0.18	0.02	0.04	N	N/A	N/A		N		N		Unaided	-0.2	-0.24	-0.27	-0.27		0.04		N
G03									2014-10-29		Nil		N	Nil (eyes hyperaemic, NPC 14)	Unaided	N	N		0.5 SOP	0.5 L hyper		0	0		Unaided	-0.04	-0.08	-0.18	-0.18	0.04	0.1	N	N/A	N/A		N		N		Unaided	-0.14	-0.18	-0.22	-0.22		0.04		N
G04									2014-10-29		Nil		N	Nil	Unaided	N	N		0.5 SOP	0.25 L hyper		2 SOP	0		Unaided	-0.14	-0.14	-0.2	-0.2	0	0.06	N	N/A	N/A		N		N		Unaided	-0.14	-0.2	-0.24	-0.24		0.06		N
G05									2014-10-30		Nil		N	Nil (sig XOP at near)	Unaided	N	N		2 XOP	0.25 R hyper		9.5 XOP	0.25 R hyper		Unaided	-0.14	-0.12	-0.16	-0.16	0.02	0.04	N	N/A	N/A		N		N		Unaided	-0.12	-0.16	-0.22	-0.22		0.04		N
G06									2014-10-30		Floater after tackle a few moths ago (see RHS for more info)		N	Nil (sig XOP at near)	Unaided	N	N		1 XOP	0		9 XOP	0		Unaided	-0.14	-0.16	-0.2	-0.2	0.02	0.04	N	N/A	N/A		N		N		Unaided	-0.22	-0.26	-0.3	-0.3		0.04		N
G07									2014-11-26		Nil		Nil recorded on sheet	Nil	Unaided	N	N		just to L of dot	0		2 XOP	0		Unaided	-0.04	-0.08	-0.16	-0.16	0.04	0.08	N	N/A	N/A		N		N		Unaided	-0.1	-0.1	-0.2	-0.2		0		N
G08									2014-11-26		Nil		Nil recorded on sheet	Nil (VA a little worse in the LE compared to R @ D)	Unaided	N	N		1.5 XOP	0		"5"?5XOP?	0		Unaided	-0.06	+0.02	-0.06	-0.06	0.08	0.08	N	N/A	N/A		N		N		Unaided	-0.3	-0.4	-0.5	-0.25		0.1		N
G09									2014-11-26		See 'of note' info re op to eye socket after bike crash 8 yrs ago		Nil recorded on sheet	Nil (Dist VA ok but not spectacular, ? Some ast in R & L eyes?)	Unaided	N	N		0.75 XOP	0		4 SOP?	0		Unaided	+0.06	+0.04	-0.02	-0.02	0.02	0.06	Y	-0.02	+0.04		N		N		Unaided	-0.1	-0.1	-0.2	-0.2		0		Y
G10									2014-12-03		Ret detach RE (from tackle)			Nil (sig XOP at near)	Unaided	N	N		1.5 XOP	0		9 XOP	0		Unaided	-0.04	-0.04	-0.14	-0.14	0	0.1	N	N/A	N/A		N		N		Unaided	-0.16	-0.18	-0.19	-0.19		0.02		N
G11									2014-12-03		May have scratched eye when young'		Nil recorded on sheet	Nil (NPC 16)	Unaided	N	N		0.5 XOP	0		0	0		Unaided	-0.2	-0.18	-0.18	-0.18	0.02	0	N	N/A	N/A		N		N		Unaided	-0.23	-0.23	-0.25	-0.25		0		N
G12									2014-12-03		Nil		Nil recorded on sheet	Nil (NPC 14, RE ~1 line better than L but L still better than 6/6)	Unaided	N	N		0	0		2 XOP	1/2 R hyper		Unaided	-0.18	-0.06	-0.18	-0.18	0.12	0.12	N	N/A	N/A		N		N		Unaided	-0.25	-0.27	-0.3	-0.3		0.02		N
G13									?		Specs 1year old (1st pair)		N	&**Mild myopia & astig (BE); has specs but not C/Ls (says he can't get them in)	Unaided	N	N		1.5 SOP	0		1SOP	0		Unaided	+0.46	+0.46	+0.22	0.22	0	0.24	N	N/A	N/A		Y		N		Unaided	-0.03	-0.1	-0.2	-0.2		0.07		N
G14									2014-12-10		Has glasses but not brought; only worn for driving & TV		N	&**Significant myopia (R more than L), reduced stereo	Unaided	N	N		1.5 SOP?	0		1XOP	0		Unaided	+0.80	+0.54	+0.24	0.24	0.26	0.3	Y	+0.04	0		Y		N		Unaided	+0.15	-0.1	-0.14	-0.14		0.25		Y
G15									1900-03-28		Said he had glasses when small; ? Mild RE amnlyopia		N	Nil (just! As VA sl down in RE, ? due to mild uncorrected astig; binoc VA ok tho)	Unaided	N	N		0	0		0	0		Unaided	+0.1	+0.04	-0.06	-0.06	0.06	0.1	Y	+0.10 (ie no improvement)	not done on L		N		N		Unaided	0	-0.1	-0.15	-0.15		0.1		N
G17									2014-12-10		Nil		N	Nil	Unaided	N	N		4.5 XOP	0		?	?		Unaided	-0.06	0	-0.14	-0.12	0.06	0.06	N	N/A	N/A		N		N		Unaided	-0.1	-0.01	-0.13	-0.26		0		N
G18									2014-12-17		Nil		N	Nil (tho stereo only 120)	Unaided	N	N		0	0		0			Unaided	-0.04	-0.06	-0.12	-0.18	0.02	0.04	N	N/A	N/A		N		N		Unaided	---	----	----	-0.18		0.16		N
G19									2015-02-17		Said "lazy eye", had patching, doesn't remember specs tho		N	Nil (no evidence that he needed patching as a kid)	Unaided	N	N		?	?		0	0		Unaided	-0.16	-0.14	-0.18	-0.12	0.02	0	N	N/A	N/A		N		N		Unaided	-0.24	-0.24		-0.2		0.04		N
G20									2015-02-17		Had specs from 5-14 yrs; tried C/Ls but found them irritating		"not as good as it might be"; has had eye exams recently; told "borderline" as to whether he should have correction but he didn't get them; "?lazy eye as a child?"	&**Sl reduced RE VA due to astig, LE hyperopia, sig SOP D & N	Unaided	N	N		"btw 5 and 6"	"btw dot and 1"		6SOP	0		Unaided	+0.04	-0.12	-0.12	-0.1	0.16	0.02	Y	+0.08	N/A		N (not now)		N		Unaided	+0.02	-0.14						N
G21									2015-02-17		"RE doubles, esp at near"; had glasses with prism but never worn; doesn't know where they are!		Notices doubling on L gaze	**R superior oblique palsy? Reduced stereo; good VA D & N; not treatable…	Unaided	N	N		"2"	"D"		5SOP	8 R Hyper		Unaided	-0.1	-0.08	-0.1		0.02		N	N/A	N/A		Y but lost/never worn		N (told he couldn't have these as "prisms couldn't be put in C/Ls")		Unaided	-0.2	-0.16						N
[truncated: 26 more columns]

## Sheet: MCricketers
Participant ID											DateofBirth	Date of Testing		OcHx of note?		Symptoms now?	Diagnosis based on this testing…		Tropia on CoverTest				Thorington (in prism dioptres)			Thorington (in prism dioptres)			Habitual DistVA (with Rx if worn, unaided if not)								PinholeVA if habitual reduced				Specs worn Y/N?		C/Ls worn Y/N?		Habitual NearVA (with Rx if worn, unaided if not)
														Detail in column		Y/N?	Enter N if nothing of concern		Aided/unaided?	D (Y/N ?)	Near (Y/N ?)		2m-Horiz	2m-Vertical		40cm-Horiz	40cm-Vertical		Aided/unaided?	R	L	BE					Pinhole used (Y/N?)								Aided/unaided?	R	L	BE
														on R if Y																								R	L						R	L	BE
						Describe eyesight	Notice any vis	Other? (eye surgery?
	Info from questionnnaires…					?poor, moderate	probs whilst	Patch as a kid? Vis training?			(removed)						& means potentially treatable
	Last eye exam?	classification of last exam	How freq eye exams? Their answer to this Q…	Wear specs/CLs?	What's worn playing?	?good excellent?	playing?	Significant Oc Hx?)									** means expect playing performance could be affected																		AbsRvL VA diff														Abs R-L diff
UC01	6 months ago	within 2 yrs	every year or more often	Y/Y	CLs	good	No	fine scratch				2014-11-21		scratched cornea (2 years ago, no lasting effect). Wears CL's		Nil	Nil		Unaided	N	N		1 SOP	"1/4 L hyper"		1 XOP	0		Aided (CLs)	-0.02	+0.02	-0.02	-0.02	0.04	0.04		N	N/A	N/A		Y (not brought tho; has CLS)		Y		-0.12	-0.14	-0.16	-0.16	0.02
UC02	1 year ago	within 2 yrs	3-4 years	Y/Y	CLs	moderate	No	nil				2014-11-21		Nil except has both specs and CLs		Nil	Nil		Unaided	N	N		1 SOP	0		14 SOP? Check!	0		Aided (Specs)	+0.06	+0.04	-0.02	-0.02	0.02	0.02		Y	+0.06	+0.04		Y		Y		-0.23	-0.23	-0.23	-0.23	0
UC03	can't recall	5+	"not very often"	N/N	Nil	poor	No	nil				2014-11-21		Nil		No but "friends don't like being in car with him, esp at night!"	&**large uncorrected astigmatism, ? Mild bilateral amblyopia, conv insuff?	Refractive issue/ unknown by Px, hence not corrected	Unaided	N	N		0	0		0	0.5 L hyper		Unaided	+0.28	+0.32	+0.18	0.18	0.04	0.04		Y	+0.18	+0.14		N		N		+0.18	+0.16	+0.11	0.11	0.02
UC04	10 years	5+	Once, ten years ago!	N/N	Nil	excellent	No	accident at 6, eye patch for 2 days				2014-11-24		Nil		No (LEE 10 yrs ago)	&**uncorrected, slight myopia [explains why stereo @near is so good]	Refractive issue/ unknown by Px, hence not corrected	Unaided	N	N		0	0		4 XOP	0		Unaided	+0.26	+0.06	+0.02	0.02	0.2	0.2		N	N/A	N/A		N		N		-0.26	-0.32	-0.34	-0.34	0.06
UC05	4-5 years ago?	5+	"not very often"	N/N	Nil	? No answer given?	No	fine scratch whilst playing; had vis training for ~5 months; once per day "no effect"!				2014-11-24		scratched R cornea (~12 years ago, eye drops for 2/52, no lasting effect).		Feels RE is worse than LE (LEE ~10 yrs ago)	&**uncorrected astig RE [explains why stereo @near is so good]	Refractive issue/ unknown by Px, hence not corrected	Unaided	N	N		1 ?	0		3 SOP	0		Unaided	+0.08	-0.1	-0.14	-0.14	0.18	0.18		N	N/A	N/A		N		N		-0.2	-0.28	-0.28	-0.28	0.08
UC06	never	5+	never	N/N	Nil	excellent	No	nil				2014-11-24		Nil (no memory of having an eye exam)		Nil	&**sl acuity difference (L worse than R, more L hyperopia and astig)	Refractive issue/ unknown by Px, hence not corrected	Unaided	N	N		0	0		5XOP	0		Unaided	-0.1	-0.06	-0.1	-0.1	0.04	0.04		N	N/A	N/A		N		N		-0.09	-0.11	-0.2	-0.2	0.02
UC07	never	5+	never	N/N	Nil	excellent	No	nil				2014-11-24		Nil			Nil (some V phoria @ N, and distance VA ~6/6 only; near VA v good tho and stereo fast & excellent)		Unaided	N	N		0	"1/2 L hyper"		4.5 XOP	1.25 L hyper		Unaided	+0.02	+0.02	-0.08	-0.08	0	0		N	N/A	N/A		N		N		-0.14	-0.2	-0.24	-0.24	0.06
UC08	1 year ago	within 2 yrs	every year or more often	N/N	Nil	poor	Yes	had vis training for ~2 months; one hour per day, improved; says he has trouble with colours				2014-11-25		Mac dystrophy Dx at age 7			**Macular dystrophy, sig reduced VA R&L, D & N	Pathology/known	Unaided	N	N		"between dot and 1"	0		6 XOP	0		Unaided	+0.86	+0.86	?	-0.1	0	0		N	N/A	N/A		N		N		+0.85	+0.84	+0.77	0.77	0.01
UC09	1 year ago	within 2 yrs	every year	N/N	Nil	excellent	No	nil				?		"lazy eye"?? Did pencil to nose excerices as a kid			&Convergence insufficiency (large NPC & XOP at near)	Binocular vision issue/ unknown by Px hence not corrected	Unaided	N	N		"same dist to L of J as J is to G" [i.e. 3 prism d more]	"between B and C, below"		>13 XOP	1 R hyper		Unaided	-0.14	-0.06	-0.1	0.02	0.08	0.08		N	N/A	N/A		N		N		-0.2	-0.23	-0.3	-0.3	0.03
UC10	5 years ago	2-5 yrs	not very!	N/N	Nil	good	No	nil				?		Nil			Nil (but distance vision R & L ~6/6 only)		Unaided	N	N		0.5 SOP	0		0.5 XOP	0		Unaided	+0.04	+0.04	+0.02	-0.08	0	0		N	N/A	N/A		N		N		-0.03	-0.06	-0.1	-0.1	0.03
UC11	never	5+	never	N/N	Nil	good	No	nil				2014-11-28		Nil ["never had eye test"]			Nil (but R distance vision ~1 line worse than L, R vision ~6/6)		Unaided	N	N		0	0		1.5XOP	0.25 L hyper		Unaided	0.00	-0.1	-0.08	-0.2	0.1	0.1		N	N/A	N/A		N		N		-0.14	-0.21	-0.24	-0.24	0.07
UC12	1 year ago	within 2 yrs	only ever had 1	N/N	Nil	excellent	No	nil				2014-11-28		Nil			Nil (excellent vision!)		Unaided	N	N		0.5 XOP	0		5XOP	0.5 L hyper		Unaided	-0.2	-0.2	-0.2	-0.2	0	0		N	N/A	N/A		N		N		-0.22	-0.24	-0.26	-0.26	0.02
UC13	??	within 2 yrs	every two years	N/N	Nil (sunspecs)	excellent	No	said Y to eye injuries but didn't elaborate; had vis training for ~5 months; 30 hours perweek??!!, improved;				2014-11-28		Nil			Nil (very good vision!)		Unaided	N	N		0	0		5XOP	0.25 L hyper		Unaided	-0.16	-0.16	-0.2	-0.08	0	0		N	N/A	N/A		N		N		-0.23	-0.23	-0.24	-0.24	0
UC14	1-2 years ago	2-5yrs	every two to three years	N/N	Nil	excellent	No	nil				2014-11-28		~1 yr ago, vision poor in BE, lasted for ~1 day, eyes were not red; ? Hayfever sufferer			Nil (but distance vision R & L below 6/6, tho binoc unaided is ~ 2 lines better )		Unaided	N	N		0	"1/4 L hyper"		0.5 XOP	0.25 L hyper		Unaided	+0.08	+0.12	-0.08	-0.08	0.04	0.04		N	N/A	N/A		N		N		-0.23	-0.23	-0.26	-0.26	0
UC15	6 months ago	within 2 yrs	every year or more often	N/N	Nil (sunspecs)	excellent	No	nil				2014-12-01		Had reading specs 4-5 yrs ago; doesn't wear them now			Nil of note		Unaided	N	N		0	0		0	0		Unaided	-0.06	-0.02	-0.08	-0.14	0.04	0.04		N	N/A	N/A		N (previously, not now)		N		-0.25	-0.28	-0.3	-0.3	0.03
UC16	6 months ago	within 2 yrs	every year or more often	N/N	Nil	excellent	No	nil				2014-12-01		Nil (LEE 6/12)			Nil of note		Unaided	N	N		0	0		4XOP	0		Unaided	-0.06	-0.08	-0.14	-0.14	0.02	0.02		N	N/A	N/A		N		N		-0.29	-0.3	-0.3	-0.3	0.01
UC17	4 months ago	within 2 yrs	every year or more often	Y/Y	CLs/specs?	moderate	No	nil				2014-12-01		Has both Specs & CLs			&**Wear CLs; 2 line diff in VA; sig hyperopic over-refraction in LE; uncorrected residual astig in CLs	Refractive issue/ partial correction	Aided (CLs in)	N	N		0	0		0	0		Aided (CLs)	-0.14	+0.04	-0.14	-0.18	0.18	0.18		N	N/A	N/A		Y (not brought tho; has CLS)		Y (R-0.75DS, L-1.25DS)		-0.1	-0.18	-0.21	-0.21	0.08
UC18	3 years ago	2-5 yrs	every 3 years	N/N	Nil	excellent	No	nil				2014-12-12		Nil			Nil of note (tho stereo suspect)	Refractive issue/ partial correction	Unaided	N	N		"A", L of spot	0		7 XOP	0.5 L hyper		Unaided	-0.16	-0.18	-0.18	-0.1	0.02	0.02		N	N/A	N/A		N		N		-0.14	-0.14	-0.19	-0.19	0.05
UC19	2 years ago	2-5yrs	rarely'	N/N	Nil	excellent	No	nil				2014-12-12		Nil			&**Aniso hyperopia + L astig (good stereo tho)		Unaided	N	N		"A", L of spot	0		8 XOP	0		Unaided	-0.02	+0.02	-0.1	#REF!	0.04	0.04		Y	No improve	No improve		N		N		-0.1	-0.15	-0.2	-0.2	0.05
UC21	~1 year ago	within 2 yrs	every year (tho says N to regular eye exams)	N/N	Nil	excellent	No	nil				2014-12-16		Had specs at age 16/17 for reading (not worn recently)			Nil of note		Unaided	N	N		0	0		3XOP	0		Unaided	-0.14	-0.12	-0.2	-0.2	0.02	0.02		N	N/A	N/A		N (not now)		N		-0.21	-0.21	-0.28	-0.28	0
UC22	4 months ago	within 2 yrs	every two years	N/N	Nil	excellent	No	nil				2014-12-16		Nil (LEE 4/12)			Nil (excellent vision!)		Unaided	N	N		0	0		0	0		Unaided	-0.14	-0.14	-0.2	-0.2	0	0		N	N/A	N/A		N		N		-0.27	-0.3	-0.43	0.33	0.03
UC23	Never	5+	Never	N/N	Nil	excellent	No	nil				2014-12-15		Nil			Nil (excellent vision!)		Unaided	N	N		0	0		0	0		Unaided	-0.18	-0.16	-0.2	-0.02	0.02	0.02		N	N/A	N/A		N		N		-0.25	-0.3	-0.32	-0.32	0.05
UC24	3 months ago	within 2 yrs	every 6 months	Y/Y	CLs	moderate	Yes	hit in eye with ball; blood vessel burst; no lasting effect				2014-12-16		Wears CLs since age 13			Sig hyperopia (corrected with CLs); ? Mild L amblyopia, tho stereo good	Refractive issue/ properly corrected	Aided (CLs in)	N	N		?	?		4.5 XOP?	?		Aided (CLs)	+0.02	+0.14	-0.02		0.12	0.12		Y	N/A	+0.10		Y? (not brought tho)		Y (R+500DS, L+5.50DS, wearing today)		+0.05	-0.09	-0.2	-0.2	0.14

## Sheet: ECB ladies
Participant ID								DateofBirth	Date of Testing		OcHx of note?		LEE?		Symptoms now?	Diagnosis based on this testing…	Tropia on CoverTest				Thorington (in prism dioptres)			Thorington (in prism dioptres)			Habitual DistVA (with Rx if worn, unaided if not)						PinholeVA if habitual reduced				Specs worn Y/N?		C/Ls worn Y/N?		Habitual NearVA (with Rx if worn, unaided if not)						Subjective Refraction		Stereopsis(TNO)
											Detail in column		(years)		Y/N?	Enter N if nothing of concern	Aided/unaided?	D (Y/N ?)	Near (Y/N ?)		2m-Horiz	2m-Vertical		40cm-Horiz	40cm-Vertical		Aided/unaided?	R	L	BE			Pinhole used (Y/N?)								Aided/unaided?	R	L	BE			conducted (Y/N ?)		Aided/unaided?
											on R if Y																							R	L												If Y, detail in		(secs arc)
																																															column on far R
														LEE within 2 years or not?		& means potentially treatable
								(removed)								** means expect playing performance could be affected															AbsRvL VA diff														Abs difference
EW01									29/9/15		No Oc hx		2 yrs ago	within 2 yrs	Nil	Nil	Unaided	N	N		"between dot and 1"	1/2 R hyper		2 XOP	1/2 R hyper		Unaided	-0.04	-0.14	-0.18	0.1		Y	No increase	No increase		N		N		Unaided	-0.09	-0.05	-0.12	0.04		N		30
EW02		**residual visual issue: myopia correted in specs, has no CLs and doesn't wear specs when playing							29/9/15		Nil		2 days ago (4-5 yrs prior to that)	within 2 yrs	Not now	*Myopia: Just diagnosed (not 1st discovered by us) (* as she's getting specs but not? C/Ls)	Unaided	N	N		0	0		3 XOP	0		Unaided	+0.18	+0.06	+0.10	0.12		Y	+0.10	+0.04		Y		N? but soon to be worn?		Unaided	-0.1	-0.12	-0.16	0.02		Y		30-60
EW03									29/9/15		f.b. in eye as a kid		4-5 yrs ago (at ECB, not proper eye exam); ever had a proper exam?	NOT within 2yrs	Nil	Nil	Unaided	N	N		0	0		3 XOP	0		Unaided	-0.1	-0.1	-0.14	0		N	---	---		N		N		Unaided	-0.14	-0.18	-0.22	0.04		N		15
EW04									30/9/15		nil		3 yrs ago	NOT within 2yrs	N	Nil? Some astigmatism?	Unaided	N	N		"1SOP"	1/4 R hyper		1SOP	0		Unaided	0.00	-0.08	-0.04	0.08		Y	No increase	No increase		N		N		Unaided	-0.24	-0.26	-0.26	0.02		N		30
EW05									30/9/15		?told she was myopic 2 years ago?		2 years ago	within 2 yrs	Y (DV sl down, NV fine)? Late picking things up because of sl. distance blur	Nil	Unaided	N	N		"1/4 way between spot and A"	0		4 XOP	0		Unaided	-0.02	-0.04	-0.06	0.02		N	---	---		N		N		Unaided	-0.05	-0.14	-0.2	0.09		N		30-60
EW06									2015-05-10		No Oc hx		2 years ago	within 2 yrs	N	Nil? Sl reduced LE vision?	Unaided	N	N		0	0		0	0		Unaided	-0.08	+0.02	-0.06	0.1		N	---	---		N		N		Unaided	-0.15	-0.15	-0.2	0		N		15-30
EW07		**residual visual issue: no specs or CLs, reduced VA (dist), LEE 4 years ago							2015-05-10		See R hand column!		4 years ago	NOT within 2yrs	?N	*Reduced Vision, esp L; uncorrected astig? (uncorrected)	Unaided	N	N		0	0		3 XOP	0		Unaided	+0.08	+0.14	0.00	0.06		Y	No increase	No increase		N		N		Unaided	-0.05	-0.05	-0.09	0		N		30-60
EW08									2015-05-10		wears CLs; glasses since 13 or 14, CLs since 15		6 months	within 2 yrs	N	Myopia? (not 1st discovered by us)	Aided/CLs	N	N		"1/3 way between spot and 1"	0		3 XOP	0		Aided/CLs	-0.04	-0.06	-0.16	0.02		N	---	---		Y		Y		Aided/CLs	-0.15	-0.21	-0.24	0.06		N		30
EW09									2015-06-10		Has both specs and CLs		4 months	within 2 yrs	N	Myopic (not 1st discovered by us)	Aided/CLs	N	N		0	0		3 XOP	3 XOP		Aided/CLs	-0.02	+0.06	-0.02	0.08		N	---	---		Y		Y		Aided/CLs	-0.1	-0.11	-0.2	0.01		N		15-30
EW10		**residual visual issue: myopia correted in specs, has no CLs and doesn't wear specs when playing							2015-06-10		Has specs for ~ 5 years; didn't bring her specs today!		??/say within2yrs	within 2 yrs??	N?	*Didn't bring her specs! Astig? (has glasses but worn for cricket)	Unaided	N	N		"between dot and 1"	0		3 XOP	1/2 L hyper		Unaided	+0.02	0.00	-0.02	0.02		Y	No increase	No increase		Y (not not brought)		N		Unaided	-0.05	-0.15	-0.22	0.1		N		30-60
EW11									2015-06-10		Few scrapes, but nothing serious		2 yrs ago @ECB; last proper eye exam 4 years ago	NOT within 2yrs	N	Nil	Unaided	N	N		1/2 SOP	0		1 XOP	0		Unaided	-0.02	-0.08	-0.12	0.06		N	---	---		N		N		Unaided	-0.14	-0.14	-0.2	0		N		30
EW12									2015-07-10		CLs for 8 years/always worn for cricket		Last check 3/52	within 2 yrs	N	Myopia	Aided/CLs	N	N		1/2 SOP	0		1/2 SOP	0		Aided/CLs	+0.06	+0.02	-0.08	0.04		N	---	---		Y		Y		Aided/CLs	-0.06	-0.14	-0.19	0.08		N		60
EW13									2015-07-10		CLs for 4 years/always worn for cricket/ sunspecs over CLs		??say withing 2 yrs/ Not known; in questionnaire?	within 2 yrs??	N	*Myopia (*when was she last checked for C/Ls)	Aided/CLs	N	N		"1/2 way between dot and 1"	1/2 L hyper		2 XOP	0		Aided/CLs	+0.04	-0.06	-0.08	0.1		N	---	---		N?		Y		Aided/CLs	-0.14	-0.14	-0.2	0		N		15-30
EW14									2015-07-10		has CLs but not always worn		1 year ago	within 2 yrs	N	*myopia/astig (*CLs not always worn)	Aided/CLs	N	N		1/2 SOP	0		1/2 XOP	0		Aided/CLs	+0.10	+0.02	-0.04	0.08		N	---	---		N?		Y		Aided/CLs	-0.01	-0.1	-0.15	0.09		N		15
EW15									2015-07-10		never worn specs of CLs		5years +	NOT within 2yrs	N	Nil	Unaided	N	N		"1/3 way between spot and A"	1/2 L hyper		7 XOP	1 L hyper		Unaided	-0.18	-0.14	-0.18	0.04		N	---	---		N		N		Unaided	-0.19	-0.2	-0.25	0.01		N		30
EW16									2015-07-10		specs since a young child; strab		~1 year ago	within 2 yrs	N	Strab, wears specs	Aided/Specs	Y (L SOT without specs): NMD with Rx	Y (L SOT without specs): NMD with Rx		"between 4&5 on R of dot"	1/2 L hyper		1/2 XOP	0		Aided/Specs	+0.02	+0.12	0.00	0.1		Y	---	No increase in LE		Y		N? no mention		Aided/Specs	-0.14	-0.1	-0.16	0.04		Y		60
[truncated: 25 more columns]

## Sheet: Questionnaire Data
Questionnaire data:
			Cricketers (Male) (n=23 completed questionnaires)															Rugby League Player (Male) (n=18 completed questionnaires)																Cricketers (Female) (n=?? completed questionnaires)
Frequent eye checks? (Y/N)			Y	8	N	15												Y	6	N	12													Y	7	N	9		0.4375
How frequently?			Every year:	7	1-2 years:	4	2-5 years:	3	5years+/never:		8			No response:	1			Every year:	5	1-2 years:	2	2-5 years:	1	5years+/never:		4			No response:		6			Every year:	5	1-2 years:	3	2-5 years:	5	5years+/never:		2			No response:		1
Last eye examination?			Within last year:		8	1-2 years:	4	2-5 years:	4	5years+/never:		7						Within last year:		3	1-2 years:	3	2-5 years:	1	5years+/never:		9		No response:		2			Within last year:		7	1-2 years:	2	2-5 years:	4	5years+/never:		2		No response:		1
Do you wear spectacles?			Y	4	N	19												Y	3	N	15													Y	9	N	7
Do you wear contact lenses? If yes, are they worn when playing?						Y	4/all Y	N	19									Y		N	18													Y	8	N	8		One wears Specs not CLs when playing
Did you wear an eye patch as a child?						Y	0	N	23									Y	1	N	17													Y		N	16
Any injury to your eyes or eye condition that caused you to visit Doctor/Hospital? If Y, add details.							Y	3 x */corneal scratch/not cricket-related			N	17						Y	1/Detached retina/Rugby related??			N	17											Y				N	16
								1 x */conjunctivitis/not cricket-related
								1 x */macular dystrophy/not cricket-related
								1 x *conjunctival haemorrhage/caused by cricket ball/no lasting damage
Have you had any kind of eye surgery? If Y, add details.							Y	0	N	22		No response:		1				Y	1/for Detached retina	N	17		No response:											Y		N	16		No response:
Any difficuly seeing colours?							Y	1	N	21		No response:		1				Y		N	15		No response:		3									Y		N	16		No response:
How would you describe your eyesight?					Excellent	14	Good	3	Moderate	3	Poor	2	No reponse:	1				Excellent	7	Good	9	Moderate	1	Poor	1	No reponse:								Excellent	3	Good	12	Moderate	1	Poor		No reponse:
Do you ever notice problems with your eyesight when playing?							Y	2	N	21								Y	3/?? Do they have vis probs??	N	15													Y	5			N	11
Have you ever taken part in an eye/vision training programme? If Y, details:							Y	*/suggested by coach/cricket specific/1 hour per day for 5 months/not deemed useful/wouldn not do it again								N	20	Y									N	18						Y									N	16
								*/suggested by coach/cricket specific/1 hour per day for 2 months/deemed useful/
								*/suggested by coach/cricket specific/1/2 hour per day for 5 months/deemed useful/
Wears whilst playing sunspecs?			Y	14		N	7	No Response:	2									Wears whilst playing sunspecs?			Y	N/A		N	N/A									Wears whilst playing sunspecs?			Y			N
																																											0.1875
